# Supplementary material for: Epigenetic Alterations in DCIS Progression: What Can lncRNAs Teach Us?
Source: Int J Mol Sci. 2023 May 13;24(10):8733. doi: 10.3390/ijms24108733 (PMC10218364; doi:10.3390/ijms24108733)
Supplement: Supplementary file 1 [file ijms-24-08733-s001.zip]

Archive with 1 entries (1 files):
- ijms-2355840-supplementary.pdf
